# Supplementary material for: An increase in ER stress and unfolded protein response in iPSCs-derived neuronal cells from neuronopathic Gaucher disease patients
Source: Sci Rep. 2024 Apr 22;14:9177. doi: 10.1038/s41598-024-59834-6 (PMC11035702; doi:10.1038/s41598-024-59834-6)
Supplement: Supplementary file 7 — Supplementary Information 1. [file 41598_2024_59834_MOESM7_ESM.xlsx]

## Sheet: Fig.1c
Control	GD3-1	GD3-2
92.5	96.63	91.15
91.86	95.57	95.68
90.3	88.2	93.4

## Sheet: Fig.1e
Control	GD3-1	GD3-2
99.87	99.96	99.94
91.9	94.6	95.8
95.4	91.9	95.4

## Sheet: Fig.2b
Control	GD3-1	GD3-2
2.75634	2.22821	2.78729
2.34279	1.36135	1.17023
1.87546	1.40955	3.47518

## Sheet: Fig.2c
NeuN				VGLUT1				GAD67				GFAP
Control	GD3-1	GD3-2		Control	GD3-1	GD3-2		Control	GD3-1	GD3-2		Control	GD3-1	GD3-2
0.003353	0.00106	0.00362		0.004597	0.00011	0.03094		0.022703	0.00052	0.00066		0.000189	2e-05	1e-05
0.005934	0.00246	0.00862		0.00204	0.00012	0.01645		0.044379	0.00256	0.00124		0.00087	5e-05	3e-05
0.00245981	0.00151799	0.00392449		0.000258	4e-05	0.00485		0.019765	0.00319	0.00073		0.000126	9e-05	0.00011
0.00758678	0.00311855	0.00377039		0.00192084	0.00028946	0.00299817		0.00193577	0.0006482	0.00186413		4.4775e-05	4.811e-05	7.2467e-05
0.00738886	0.00345517	0.00330298		0.00020093	6.7071e-05	0.00224543		0.0119793	0.0019573	0.00420727		0.00017854	5.0995e-05	0.00021919
				0.00010414	8.0755e-05	0.00037454		0.015447	0.00115893	0.0036589		0.0001126	0.00031575	0.00081358

## Sheet: Fig.2e
Control	GD3-1	GD3-2
1	0.987366	0.933256
1	0.795864	0.53137
1	0.811915	0.723243
1	0.853519	0.884355
1	0.379416	0.324656

## Sheet: Fig.3a
Control	GD3-1	GD3-2
1	0.119964	0.221853
1	0.334775	0.141397
1	0.109727	0.078128
1	0.310128	0.147914
1	0.347756	0.300476

## Sheet: Fig.3b
Control	GD3-1	GD3-2
1	0.0356911	0.0112912
1	0.0299711	0.0143078
1	0.0537155	0.0519556
1	0.0610877	0.0551083

## Sheet: Fig.3d
LAMP1				LC3I/II
Control	GD3-1	GD3-2		Control	GD3-1	GD3-2
1	1.38424	1.75783		1	1.31814	1.27391
1	1.77483	1.58497		1	1.2765	1.2268
1	2.39942	1.68785		1	1.58252	1.38472

## Sheet: Fig.3f
Control	GD3-1	GD3-2
1	1.44555	1.79086
1	1.22667	1.73413
1	2.49749	2.79203
1	1.73275	2.55061
1	1.50524	3.38887
1	1.45902	3.92748

## Sheet: Fig.3i
Control	GD3-1	GD3-2
1	1.28264	1.73549
1	2.39652	2.12533
1	2.74983	3.92265
1	1.74001	2.27355

[truncated: 7 more sheets: Fig.4c, Fig.4d, Fig.4e, Fig.5a, Fig.5b, Fig.5d, Fig.6c]
